# Supplementary material for: Polyisobutylene—New Opportunities for Medical Applications
Source: Molecules. 2021 Aug 27;26(17):5207. doi: 10.3390/molecules26175207 (PMC8434312; doi:10.3390/molecules26175207)
Supplement: Supplementary file 1 [file molecules-26-05207-s001.zip]

Archive with 1 entries (1 files):
- molecules-1331829-supplementary.pdf
